# Supplementary material for: Phagocytosis-Regulators-Based Signature to Predict the Prognosis and Chemotherapy Resistance for Breast Cancer Patients
Source: Int J Mol Sci. 2022 Sep 7;23(18):10312. doi: 10.3390/ijms231810312 (PMC9499262; doi:10.3390/ijms231810312)
Supplement: Supplementary file 1 [file ijms-23-10312-s001.zip]

Archive with 3 entries (3 files):
- Supplement Figures S1-S3.pdf
- Supplement Table S1.pdf
- Supplement Table S2.pdf
